# Supplementary material for: Glycoengineered Monoclonal Antibodies with Homogeneous Glycan (M3, G0, G2, and A2) Using a Chemoenzymatic Approach Have Different Affinities for FcγRIIIa and Variable Antibody-Dependent Cellular Cytotoxicity Activities
Source: PLoS One. 2015 Jul 22;10(7):e0132848. doi: 10.1371/journal.pone.0132848 (PMC4511734; doi:10.1371/journal.pone.0132848)
Supplement: S1 Text — (TXT) [file pone.0132848.s023.txt]

>EndoS_wild
MDKHLLVKRTLGCVCAATLMGAALATHHDSLNTVKAEEKTVQVQKGLPSIDSLHYLSENS
KKEFKEELSKAGQESQKVKEILAKAQQADKQAQELAKMKIPEKIPMKPLHGPLYGGYFRT
WHDKTSDPTEKDKVNSMGELPKEVDLAFIFHDWTKDYSLFWKELATKHVPKLNKQGTRVI
RTIPWRFLAGGDNSGIAEDTSKYPNTPEGNKALAKAIVDEYVYKYNLDGLDVDVEHDSIP
KVDKKEDTAGVERSIQVFEEIGKLIGPKGVDKSRLFIMDSTYMADKNPLIERGAPYINLL
LVQVYGSQGEKGGWEPVSNRPEKTMEERWQGYSKYIRPEQYMIGFSFYEENAQEGNLWYD
INSRKDEDKANGINTDITGTRAERYARWQPKTGGVKGGIFSYAIDRDGVAHQPKKYAKQK
EFKDATDNIFHSDYSVSKALKTVMLKDKSYDLIDEKDFPDKALREAVMAQVGTRKGDLER
FNGTLRLDNPAIQSLEGLNKFKKLAQLDLIGLSRITKLDRSVLPANMKPGKDTLETVLET
YKKDNKEEPATIPPVSLKVSGLTGLKELDLSGFDRETLAGLDAATLTSLEKVDISGNKLD
LAPGTENRQIFDTMLSTISNHVGSNEQTVKFDKQKPTGHYPDTYGKTSLRLPVANEKVDL
QSQLLFGTVTNQGTLINSEADYKAYQNHKIAGRSFVDSNYHYNNFKVSYENYTVKVTDST
LGTTTDKTLATDKEETYKVDFFSPADKTKAVHTAKVIVGDEKTMMVNLAEGATVIGGSAD
PVNARKVFDGQLGSETDNISLGWDSKQSIIFKLKEDGLIKHWRFFNDSARNPETTNKPIQ
EASLQIFNIKDYNLDNLLENPNKFDDEKYWITVDTYSAQGERATAFSNTLNNITSKYWRV
VFDTKGDRYSSPVVPELQILGYPLPNADTIMKTVTTAKELSQQKDKFSQKMLDELKIKEM
ALETSLNSKIFDVTAINANAGVLKDCIEKRQLLKK
>EndoS_D233Q
MDKHLLVKRTLGCVCAATLMGAALATHHDSLNTVKAEEKTVQVQKGLPSIDSLHYLSENS
KKEFKEELSKAGQESQKVKEILAKAQQADKQAQELAKMKIPEKIPMKPLHGPLYGGYFRT
WHDKTSDPTEKDKVNSMGELPKEVDLAFIFHDWTKDYSLFWKELATKHVPKLNKQGTRVI
RTIPWRFLAGGDNSGIAEDTSKYPNTPEGNKALAKAIVDEYVYKYNLDGLDVQVEHDSIP
KVDKKEDTAGVERSIQVFEEIGKLIGPKGVDKSRLFIMDSTYMADKNPLIERGAPYINLL
LVQVYGSQGEKGGWEPVSNRPEKTMEERWQGYSKYIRPEQYMIGFSFYEENAQEGNLWYD
INSRKDEDKANGINTDITGTRAERYARWQPKTGGVKGGIFSYAIDRDGVAHQPKKYAKQK
EFKDATDNIFHSDYSVSKALKTVMLKDKSYDLIDEKDFPDKALREAVMAQVGTRKGDLER
FNGTLRLDNPAIQSLEGLNKFKKLAQLDLIGLSRITKLDRSVLPANMKPGKDTLETVLET
YKKDNKEEPATIPPVSLKVSGLTGLKELDLSGFDRETLAGLDAATLTSLEKVDISGNKLD
LAPGTENRQIFDTMLSTISNHVGSNEQTVKFDKQKPTGHYPDTYGKTSLRLPVANEKVDL
QSQLLFGTVTNQGTLINSEADYKAYQNHKIAGRSFVDSNYHYNNFKVSYENYTVKVTDST
LGTTTDKTLATDKEETYKVDFFSPADKTKAVHTAKVIVGDEKTMMVNLAEGATVIGGSAD
PVNARKVFDGQLGSETDNISLGWDSKQSIIFKLKEDGLIKHWRFFNDSARNPETTNKPIQ
EASLQIFNIKDYNLDNLLENPNKFDDEKYWITVDTYSAQGERATAFSNTLNNITSKYWRV
VFDTKGDRYSSPVVPELQILGYPLPNADTIMKTVTTAKELSQQKDKFSQKMLDELKIKEM
ALETSLNSKIFDVTAINANAGVLKDCIEKRQLLKK
>EndoD
MKNPFFERRCRYSIRKLSVGACSLMIGAVLFVGPALAEETAVPENSGANTELVSGESEHS
TNEADKQNEGEHTRENKLEKAEGVATASETAEAASAAKPEEKAGEVVAETPSAEAKPKSD
KETEAKPEATNQGDESKPAAEANKTEKEVQPDVPKNTEKTLKPKEIKFNSWEELLKWEPG
AREDDAINRGSVVLASRRTGHLVNEKASKEAKVQALSNTNSKAKDHASVGGEEFKAYAFD
YWQYLDSMVFWEGLVPTPDVIDAGHRNGVPVYGTLFFNWSNSIADQERFAEALKQDADGS
FPIARKLVDMAKYYGYDGYFINQETTGDLVKPLGEKMRQFMLYSKEYAAKVNHPIKYSWY
DAMTYNYGRYHQDGLGEYNYQFMQPEGDKVPADNFFANFNWDKAKNDYTIATANWIGRNP
YDVFAGLELQQGGSYKTKVKWNDILDENGKLRLSLGLFAPDTITSLGKTGEDYHKNEDIF
FTGYQGDPTGQKPGDKDWYGIANLVADRTPAVGNTFTTSFNTGHGKKWFVDGKVSKDSEW
NYRSVSGVLPTWRWWQTSTGEKLRAEYDFTDAYNGGNSLKFSGDVAGKTDQDVRLYSTKL
EVTEKTKLRVAHKGGKGSKVYMAFSTTPDYKFDDADAWKELTLSDNWTNEEFDLSSLAGK
TIYAVKLFFEHEGAVKDYQFNLGQLTISDNHQEPQSPTSFSVVKQSLKNAQEAEAVVQFK
GNKDADFYEVYEKDGDSWKLLTGSSSTTIYLPKVSRSASAQGTTQELKVVAVGKNGVRSE
AATTTFDWGMTVKDTSLPKPLAENIVPGATVIDSTFPKTEGGEGIEGMLNGTITSLSDKW
SSAQLSGSVDIRLTKPRTVVRWVMDHAGAGGESVNDGLMNTKDFDLYYKDADGEWKLAKE
VRGNKAHVTDITLDKPITAQDWRLNVVTSDNGTPWKAIRIYNWKMYEKLDTESVNIPMAK
AAARSLGNNKVQVGFADVQAGATITVYDNPNSQTPLATLKSEVGGDLASAPLDLTNQSGL
LYYRTQLPGKEISNVLAVSVPKDDRRIKSVSLETGPKKTSYAEGEDLDLRGGVLRVQYEG
GTEDELIRLTHAGVSVSGFDTHHKGEQNLTLQYLGQPVNANLSVTVTGQDEASPKTILGI
EVSQKPKKDYLVGDSLDLSEGRFAVAYSNDTMEEHSFTDEGVEISGYDAQKTGRQTLTLR
YQGHEVNFDVLVSPKAALNDEYLKQKLAEVEAAKNKVVYNFASPEVKEAFLKAIEAAEQV
LKDHEISTQDQVNDRLNKLTEAHKALNGQEKFKEEKTELDRLTGEVQELLDAKPNHPSGS
ALAPLLEKNKVLVEKVDLSPEELATAKQSLKDLVALLKEDKPAVFSDSKTGVEVHFSNKE
KTVIKGLKVERVQASAEEKKYFAGEDAHVFEIEGLDEKGQDVDLSYASIVKIPIEKDKKV
KKVFFLPEGKEAVELAFEQTDSHVIFTAPHFTHYAFVYESAEKPQPAKPAPQNKVLPKPT
YQPASDQQKAPKLEVQEEKVAFHRQEHENAEMLVGEQRVIIQGRDGLLRHVFEVDENGQR
RLRSTEVIQEAIPEIVEIGTKVKTVPAVVATQEKPAQNTAVKSEEASKQLPNTGTADANE
ALIAGLASLGLASLALTLRRKREDKD
>EndoH
MFTPVRRRVRTAALALSAAAALVLGSTAASGASATPSPAPAPAPAPVKQGPTSVAYVEVN
NNSMLNVGKYTLADGGGNAFDVAVIFAANINYDTGTKTAYLHFNENVQRVLDNAVTQIRP
LQQQGIKVLLSVLGNHQGAGFANFPSQQAASAFAKQLSDAVAKYGLDGVDFDDEYAEYGN
NGTAQPNDSSFVHLVTALRANMPDKIISLYNIGPAASRLSYGGVDVSDKFDYAWNPYYGT
WQVPGIALPKAQLSPAAVEIGRTSRSTVADLARRTVDEGYGVYLTYNLDGGDRTADVSAF
TRELYGSEAVRTP
>EndoLL
MKKSKKIFIRICLFTGILASATLLTACFGTSAKHVKANYKVTAEAIPDYQSKNAPISSYW
MPDKFLEWSAENDKDLVYNQSRVPLTKRISPDKLSPSNQNQNKKTKIVALSMMNSQTSGN
PSRGTTKFESYTFDYWQYIDTLVYWGGSSGEGIIVTPSADVIDEAHSNGVPVLGTIFLPP
KEYGGKVDWVKTMLKKDEQGQYPFASQMVKVAKTYGFEGWFINEETQGLNADDAANMKAL
IQQVKKEDSSLQIMWYDAMTKDGKVDWQNQLNDQNATFVQDKAADAMFLNFWWTQNNLAD
QKLLEKSNLYAKNHNIDPYNIYAGIDVQAKDVQTPVKWNLLEKGNQATQTSIGLYAASAT
YTNASNWDDFQNRESAFWVNQKADPRQVDHSVNESWTGLSKYVLEKSAISGNEFNTNFNL
GNGYNYFKAGQKISEMDWNDRSLAGILPSYRWIIDNEGKNKISPSFDFANAYNGGNSLKF
MAEHLDAGKSSNITLFASDLKIDKGAKFSVSMRSDQALKVSAILELANGQKVSITGDKSL
TENWSEISFDVKKFEGQTIKKIGLSIKSDQAMDFKAINLGEMTLTTGQKVAPIVLSDAKV
TDEAFEEEGTVGGFRLSWKSDATKNNFSTYEIYQLNDDGSKEFLGASNINAFFVNALKRG
KNINSTKFEIVPINKAGESGHSVTTSVKWPDNSLAKAAFVADKTLVTIGEKVTLMNQSNL
ASVKYKWEIDGASPATSTEKNPQVSFDKAGSYSVKLTAINEKGQEDSVTQTELITVIDQP
VELTNFALNQSVQVDSFTNESESGPKAVDGKLNTKWCAVGTGKHNITIDLGKSEKINQVL
IDHAQKGGESPDMNTSDYTIEISKDNQNWTEVVNVKKNKLGETKDSFKQTEARYVRITAI
KPTQGADTAVRLYEIQVLGQKNS
>Endo-M
MPSLQLQPDDKLAPVSFALKSMNELRDWTPDEKIKFNVSSVALQPRVKNALKPQLLLTHD
MAGGYKEDKNIQGNNYKDIYNIQYWHLADTFVYFSHERVSIPPVNWTNACHRNGVKCLGT
FLVEGNNQMHEMEALLHGPPLLNNTDDPMRLWSPYYADQLVAIAKHYGFDGWLFNIECEF
FPFPTNPKFKAEELAKFLHYFKEKLHNEIPGSQLIWYDSMTNEGEIHWQNQLTWKNELFF
KNTDGIFLNYWWKKEYPEMARRVAEGIGRSGLEVYFGTDVWGRHTYGGGGFKSYKGVKTA
YSAMTSSALFGMAWTYEHFEKSEFEKMDRLFWCGGKYSDYPPPPPKNPDDEKEVESDDSE
DELMYGHKKGIADTVESIPVPGTDWFVTNFDRGFGNRFYYRGKRLLSQPWSHLSHQAILP
NKSYRNPEIYPTDQNIKITSSLDCDHGAFLGGTSLIIKGQRFNHRESHDVETEISIPLYK
LSLDASKGCSLRYIYRTLLMKDVKLTVACHFSLKTNDSVNFFKVWQPDENFSFEYDDGMR
ATVTTENSTESRCFLLRTTEEDTGENDWITKTINVPAVPEGSQLYITRLEVSVVLDTAGL
VGLVNQVIACLGYISIIPTINSGIKTDSSRIIQDLFWKDQKYTKIGKESLDDIAQEEVHR
YYGTLNWENTANVVNAWEEIDYYNVFYKESDDSATRIFLGTAFCNQFRVSGLDIILSKLP
KIVIEAVNKEGYISSSGSIDLSLN
